# Supplementary material for: Responsibility of consumers for mining capacity: decomposition analysis of scarcity-weighted metal footprints in the case of Japan
Source: iScience. 2020 Dec 31;24(1):102025. doi: 10.1016/j.isci.2020.102025 (PMC7809504; doi:10.1016/j.isci.2020.102025)
Supplement: Table S1. Induced mine production (IND) and scarcity-weighted induced mine production (S-IND) of Japan and worldwide for Fe in 2011, related to Figure 3 [file mmc2.xlsx]

## Sheet: Table S1
Table S1. Induced mine production (IND) and scarcity-weighted induced mine production (S-IND) of Japan and worldwide for Fe in 2011, Related to Figure 3
	Japan		World		Japan/World [%]
	IND [103 ton/yr]	SINDJ [102 scarcity-weighted ton/yr]	P [106 ton/yr]	SINDW [105 scarcity-weighted ton/yr]	IND	SIND
Asia	2981.36	947.406	394.343	129.565	0.756032	0.731221
Middle East	19.2152	2.86856	20.9	3.12007	0.0919388	0.0919388
Central-Eastern Europe and Russia	700.046	80.7541	116.733	12.3495	0.599697	0.653908
Western Europe	191.206	15.9949	28.4039	2.33589	0.673168	0.684746
North America	512.169	65.0118	55.3	7.51972	0.926164	0.86455
Latin America	12335.7	2005.28	298.493	47.1043	4.13266	4.25711
Africa	1518.97	836.291	47.5341	21.5381	3.19555	3.88284
Oceania	23696.3	3857	278.293	45.2341	8.51488	8.52675
Total	41954.9	7810.61	1240	268.767	3.38346	2.90609
