# Supplementary material for: Responsibility of consumers for mining capacity: decomposition analysis of scarcity-weighted metal footprints in the case of Japan
Source: iScience. 2020 Dec 31;24(1):102025. doi: 10.1016/j.isci.2020.102025 (PMC7809504; doi:10.1016/j.isci.2020.102025)
Supplement: Table S2. Induced mine production (IND) and scarcity-weighted induced mine production (S-IND) of Japan and worldwide for Cu in 2011, related to Figure 3 [file mmc3.xlsx]

## Sheet: Table S2
Table S2. Induced mine production (IND) and scarcity-weighted induced mine production (S-IND) of Japan and worldwide for Cu in 2011, Related to Figure 3
	Japan		World		Japan/World [%]
	IND [103 ton/yr]	SINDJ [scarcity-weighted ton/yr]	P [105 ton/yr]	SINDW [102 scarcity-weighted ton/yr]	IND	SIND
Asia	110.717	2920.52	22.6913	779.809	4.87925	3.74518
Middle East	3.75188	92.3901	2.83123	69.719	1.32518	1.32518
Central-Eastern Europe and Russia	31.2162	959.321	17.8567	544.307	1.74815	1.76246
Western Europe	7.30039	179.772	3.70504	91.2366	1.9704	1.9704
North America	63.3083	3482.56	16.76	809.68	3.77734	4.30116
Latin America	556.617	13597.1	72.942	1765.16	7.63096	7.70305
Africa	19.7329	564.087	13.7764	405.01	1.43238	1.39277
Oceania	110.713	1668.65	10.8873	138.91	10.169	12.0125
Total	903.357	23464.4	161.45	4603.83	5.59527	5.09672
