# Supplementary material for: Responsibility of consumers for mining capacity: decomposition analysis of scarcity-weighted metal footprints in the case of Japan
Source: iScience. 2020 Dec 31;24(1):102025. doi: 10.1016/j.isci.2020.102025 (PMC7809504; doi:10.1016/j.isci.2020.102025)
Supplement: Table S3. Induced mine production (IND) and scarcity-weighted induced mine production (S-IND) of Japan and worldwide for Ni in 2011, related to Figure 3 [file mmc4.xlsx]

## Sheet: Table S3
Table S3. Induced mine production (IND) and scarcity-weighted induced mine production (S-IND) of Japan and worldwide for Ni in 2011, Related to Figure 3
	Japan		World		Japan/World [%]
	IND [103 ton/yr]	SINDJ [scarcity-weighted ton/yr]	P [103 ton/yr]	SINDW [scarcity-weighted ton/yr]	IND	SIND
Asia	58.2709	7465.9	650.761	90546.4	8.95426	8.24539
Middle East	0	0	0	0	－	－
Central-Eastern Europe and Russia	7.23766	315.309	271.206	11780.9	2.66869	2.67644
Western Europe	1.71483	38.3973	67.8699	1519.7	2.52664	2.52664
North America	8.35309	556.873	220	14666.7	3.79686	3.79686
Latin America	5.15283	202.989	294.524	11152	1.74955	1.8202
Africa	4.45267	98.0325	89.0385	2218.78	5.00084	4.41831
Oceania	22.4039	226.8	346	3356.12	6.4751	6.75779
Total	107.586	8904.3	1939.4	135241	5.54738	6.58405
