# Supplementary material for: Responsibility of consumers for mining capacity: decomposition analysis of scarcity-weighted metal footprints in the case of Japan
Source: iScience. 2020 Dec 31;24(1):102025. doi: 10.1016/j.isci.2020.102025 (PMC7809504; doi:10.1016/j.isci.2020.102025)
Supplement: Table S4. Induced mine production (IND) and scarcity-weighted induced mine production (S-IND) of Japan and worldwide for Fe in 2005, related to Figure 4 [file mmc5.xlsx]

## Sheet: Table S4
Table S4. Induced mine production (IND) and scarcity-weighted induced mine production (S-IND) of Japan and worldwide for Fe in 2005, Related to Figure 4
	Japan		World		Japan/World [%]
	IND [103 ton/yr]	SINDJ [102 scarcity-weighted ton/yr]	P [106 ton/yr]	SINDW [105 scarcity-weighted ton/yr]	IND	SIND
Asia	4158.1	863.494	230.724	46.5828	1.80219	1.85367
Middle East	14.1752	1.27577	9	0.81	0.157502	0.157502
Central-Eastern Europe and Russia	633.301	24.7437	103.345	4.09753	0.612803	0.603868
Western Europe	176.724	11.5144	20.7475	1.24677	0.851788	0.923534
North America	443.478	74.5978	53.3	8.88617	0.832042	0.839482
Latin America	11050.2	1242.03	216.189	24.0708	5.11134	5.15989
Africa	1969.2	742.405	33.8613	10.9028	5.81548	6.8093
Oceania	24439.5	4539.82	166.833	30.8612	14.6491	14.7104
Total	42884.7	7499.88	834	127.458	5.14205	5.88419
