# Supplementary material for: Responsibility of consumers for mining capacity: decomposition analysis of scarcity-weighted metal footprints in the case of Japan
Source: iScience. 2020 Dec 31;24(1):102025. doi: 10.1016/j.isci.2020.102025 (PMC7809504; doi:10.1016/j.isci.2020.102025)
Supplement: Table S5. Induced mine production (IND) and scarcity-weighted induced mine production (S-IND) of Japan and worldwide for Cu in 2005, related to Figure 4 [file mmc6.xlsx]

## Sheet: Table S5
Table S5. Induced mine production (IND) and scarcity-weighted induced mine production (S-IND) of Japan and worldwide for Cu in 2005, Related to Figure 4
	Japan		World		Japan/World [%]
	IND [103 ton/yr]	SINDJ [scarcity-weighted ton/yr]	P [105 ton/yr]	SINDW [102 scarcity-weighted ton/yr]	IND	SIND
Asia	188.401	5713.71	20.895	622.177	9.01659	9.18342
Middle East	1.19741	34.3259	1.60742	46.0794	0.744929	0.744929
Central-Eastern Europe and Russia	31.9496	899.405	18.7246	522.548	1.70629	1.72119
Western Europe	4.78437	137.152	2.93407	84.1099	1.63063	1.63063
North America	53.0351	3027.7	17.07	830.584	3.10692	3.64527
Latin America	521.61	19190	70.817	2522.3	7.36561	7.60811
Africa	10.8028	274.233	6.74162	168.324	1.60241	1.6292
Oceania	133.852	4678.48	11.2003	413.389	11.9507	11.3174
Total	945.633	33955	149.99	5209.51	6.30464	6.51788
