# Supplementary material for: Responsibility of consumers for mining capacity: decomposition analysis of scarcity-weighted metal footprints in the case of Japan
Source: iScience. 2020 Dec 31;24(1):102025. doi: 10.1016/j.isci.2020.102025 (PMC7809504; doi:10.1016/j.isci.2020.102025)
Supplement: Table S6. Induced mine production (IND) and scarcity-weighted induced mine production (S-IND) of Japan and worldwide for Ni in 2005, related to Figure 4 [file mmc7.xlsx]

## Sheet: Table S6
Table S6. Induced mine production (IND) and scarcity-weighted induced mine production (S-IND) of Japan and worldwide for Ni in 2005, Related to Figure 4
	Japan		World		Japan/World [%]
	IND [103 ton/yr]	SINDJ [scarcity-weighted ton/yr]	P [103 ton/yr]	SINDW [scarcity-weighted ton/yr]	IND	SIND
Asia	63.5425	3008.48	263.61	14142.8	24.1047	21.2721
Middle East	0	0	0	0	－	－
Central-Eastern Europe and Russia	9.10126	430.488	321.287	15108.9	2.83275	2.84923
Western Europe	0.593089	19.3879	41.7014	1318.7	1.42223	1.47022
North America	9.76164	394.45	198	8000.82	4.93012	4.93012
Latin America	9.86775	522.616	279	14723.2	3.53683	3.54962
Africa	6.73923	994.994	80.2017	8107.24	8.40285	12.2729
Oceania	25.7511	483.407	301	4474.59	8.55519	10.8034
Total	125.357	5853.82	1484.8	65876.3	8.44266	8.88608
